# Supplementary material for: Improving Fmoc Solid Phase Synthesis of Human Beta Defensin 3
Source: Int J Mol Sci. 2022 Oct 19;23(20):12562. doi: 10.3390/ijms232012562 (PMC9603898; doi:10.3390/ijms232012562)
Supplement: Supplementary file 1 [file ijms-23-12562-s001.zip]

Archive with 1 entries (1 files):
- ijms-1924252-supplementary.pdf
